# Supplementary material for: Characterization of the Plasma Lipidome in Dairy Cattle Transitioning from Gestation to Lactation: Identifying Novel Biomarkers of Metabolic Impairment
Source: Metabolites. 2021 Apr 30;11(5):290. doi: 10.3390/metabo11050290 (PMC8147189; doi:10.3390/metabo11050290)
Supplement: Supplementary file 1 [file metabolites-11-00290-s001.zip]

Archive with 1 entries (1 files):
- metabolites-1161953-supplementary.pdf
